# Supplementary material for: Clarification of Taxonomic Status within the Pseudomonas syringae Species Group Based on a Phylogenomic Analysis
Source: Front Microbiol. 2017 Dec 7;8:2422. doi: 10.3389/fmicb.2017.02422 (PMC5725466; doi:10.3389/fmicb.2017.02422)
Supplement: Supplementary file 16 [file Table1.XLSX]

## Sheet: Hoja1
Supplemental Table S1. List of genomes analysed and genome characteristics. Type strains are indicated in bold.
Genome name	Phylogroup1	Genomospecies2	Accession number	Number of contigs	Number of base pairs	%GC	contigs>=sz	b in c>=sz	N50	N90	Ns	Longest contig	Phylogenomic branch	Assignation to phylogenomic species
P. amygdali pv. aesculi 0893_23	3	2	AEAD01	915	5960467	58.287	618	5840347	16806	3741	0	79463	IV	P. amygdali
P. amygdali pv. aesculi NCPPB 3681	3	2	ACXS01	841	5836346	58.26	575	5746756	17923	3945	0	93372	IV	P. amygdali
P. amygdali pv. aesculi 2250	3	2	ACXT01	776	5926327	58.336	410	5804651	29194	5946	0	91451	IV	P. amygdali
P. amygdali pv. aesculi ICMP 8947	3	2	LJPN01	657	5831229	58.258	539	5772111	19000	4436	20244	63104	IV	P. amygdali
P. amygdali pv. ulmi ICMP 3962	3	2	LJRQ01	455	6244155	57.97	339	6186622	40538	9123	4153	160275	IV	P. amygdali
P. amygdali pv. morsprunorumFTRS_U7805	3	2	LGLQ01	447	5883795	58.134	399	5850717	28147	7195	0	97836	IV	P. amygdali
P. meliae lCFBP 3225T	3	2	JYHE01	360	5143641	58.403	308	5106692	34682	7780	18	116012	IV	P. amygdali
P. meliae ICMP 6289T	3	2	LJQT01	504	5097969	58.423	378	5033649	25657	5728	4697	66928	IV	P. amygdali
P. amygdali pv. dendropanacis CFBP 4219	3	2	JYHD01	377	6049239	58.123	331	6015260	47492	9873	25	200868	IV	P. amygdali
P. amygdali pv. myricaeAZ84488	3	2	LGLA01	62	6025844	58.228	57	6022993	356259	64076	138057	979001	IV	P. amygdali
P. amygdali pv. myricae ICMP 7118	3	2	LJQV01	403	5953760	58.205	304	5904939	37332	9559	321	112158	IV	P. amygdali
P. amygdali pv. dendropanacis CFBP 3226	3	2	JYHG01	247	5739983	58.106	210	5714339	73922	13892	9	326489	IV	P. amygdali
P. amygdali pv. dendropanacis ICMP 9150	3	2	LJQG01	373	5666765	58.136	312	5635534	33960	8907	4549	115462	IV	P. amygdali
P. amygdali CFBP 3205T	3	2	JYHB01	343	5719246	58.288	303	5690079	35334	10404	122	129869	IV	P. amygdali
P. amygdali pv. ciccaronei ICMP 5710	3	2	LJPY01	496	5757421	58.179	306	5674093	39582	7117	3950	253615	IV	P. amygdali
P. savastanoi pv. retacarpa ICMP 16945	3	2	LJRD01	510	5672920	58.135	403	5620069	27300	5924	8906	118471	IV	P. amygdali
P. savastanoi pv. savastanoi 4352	3	2	LGKR01	121	6057669	57.996	107	6050557	171697	33095	94222	397303	IV	P. amygdali
P. savastanoi pv. savastanoi ICMP 4352T	3	2	LJRJ01	321	6023336	57.994	256	5988753	55596	11212	376	206343	IV	P. amygdali
P. savastanoi pv. savastanoi PseNe107	3	2	JYHF01	247	6071765	58.02	203	6040495	109046	20635	16	369353	IV	P. amygdali
P. savastanoi pv. nerii ICMP 16943	3	2	LJQW01	341	5715458	58.261	270	5680391	38624	10388	421	130103	IV	P. amygdali
P. savastanoi pv. savastanoi NCPPB 3335	3	2	NZ_CP008742.1	1	6016828	58.1	-	-	-	-	-	-	IV	P. amygdali
P. savastanoi pv. savastanoi DAPPPG722	3	2	JOJV01	412	6415108	57.931	318	6360115	46367	8715	0	166543	IV	P. amygdali
P. amygdali pv. photiniaeICMP 7840	3	2	LJQO01	624	5953927	58.192	461	5867110	23771	5355	14632	86826	IV	P. amygdali
P. amygdali pv. eriobotryaeICMP 4455	3	2	LJQI01	440	6160952	57.8	372	6127450	28807	8231	23212	188858	IV	P. amygdali
P. amygdali pv. lachrymans 107	3	2	LGLK01	75	7317256	57.269	62	7308638	394046	64509	112034	1390548	IV	P. amygdali
P. amygdali pv. lachrymans 98A-744	3	2	LCWT01	69	6276659	58.113	51	6268478	346697	69552	91076	1044281	IV	P. amygdali
P. amygdali pv. lachrymans YM7902	3	2	LGLI01	95	6469762	57.771	74	6457918	235371	78844	44934	906924	IV	P. amygdali
P. amygdali pv. tabaci 6605	3	2	AJXI01	283	6159286	57.998	166	6119905	64341	18398	18	222375	IV	P. amygdali
P. amygdali pv. tabaci ICMP 2835	3	2	LJRL01	170	6239400	58.023	131	6220270	106290	23602	2739	481224	IV	P. amygdali
P. amygdali pv. tabaci yuexi-1	3	2	JWJF01	106	6232497	58.025	46	6196704	498550	64716	323	1168964	IV	P. amygdali
P. amygdali pv. lachrymans ICMP 3507	3	2	LJQP01	512	6121542	57.935	449	6086498	21678	6442	38185	137781	IV	P. amygdali
P. amygdali pv. tabaci ATCC 11528	3	2	ACHU02	1405	6068411	58.053	858	5866806	10662	2421	0	82546	IV	P. amygdali
P. amygdali pv. tabaci ATCC 11528	3	2	LCWS01	18	6129081	58.096	16	6128091	542503	301396	951	900244	IV	P. amygdali
P. amygdali pv. hibisci ICMP 9623	3	2	LJQN01	156	6111475	58.422	111	6090902	99663	29629	351	522124	IV	P. amygdali
P. amygdali pv. sesami HC_1	3	2	LGKS01	197	6167696	58.201	154	6143610	95289	25601	185114	383942	IV	P. amygdali
P. amygdali pv. sesami ICMP 763	3	2	LJRG01	462	6028682	58.152	295	5946717	44661	10211	5399	297121	IV	P. amygdali
P. amygdali pv. melleaN6801	3	2	LGLB01	124	6107657	57.882	105	6096299	210551	54831	113317	573284	IV	P. amygdali
P. savastanoi pv. phaesicola 1302	3	2	LGKY01	96	6154614	57.875	89	6149881	139642	41488	145650	505412	IV	P. amygdali
P. savastanoi pv. phaseolicola 1448A	3	2	NC_005773.3	1	5928787	57.9	1	-	-	-	-	-	IV	P. amygdali
P. savastanoi pv. phaseolicola HB10Y	3	2	LGKX01	44	5944474	57.979	41	5943448	354897	88777	98564	869533	IV	P. amygdali
P. savastanoi pv. phaseolicola NPS3121	3	2	LGKW01	70	5988682	57.99	63	5985059	239821	56184	165344	595193	IV	P. amygdali
P. savastanoi pv. phaseolicola ICMP 2740	3	2	LJQZ01	287	5967388	57.902	235	5943722	52236	12644	2940	175240	IV	P. amygdali
P. savastanoi pv. phaseolicola Y5_2	3	2	LGKV01	50	6205702	58.013	39	6199639	573517	95498	464345	1590803	IV	P. amygdali
P. savastanoi pv. phaseolicola 1644R	3	2	AGAS01	1154	5870279	57.951	807	5704383	11316	2692	0	44097	IV	P. amygdali
P. savastanoi pv. glycinea B076	3	2	AEGG01	104	6236653	57.828	103	6236158	202511	39061	1	566593	IV	P. amygdali
P. savastanoi pv. glycinea BR1	3	2	LGLO01	127	6173154	57.892	105	6161115	223334	45526	206007	408435	IV	P. amygdali
P. savastanoi pv. glycinea LN10	3	2	LGLM01	128	6213496	57.927	103	6199703	223848	43090	257706	330356	IV	P. amygdali
P. savastanoi pv. glycinea KN44	3	2	LGLP01	215	6058211	57.933	177	6038736	66808	16977	146504	263660	IV	P. amygdali
P. savastanoi pv. glycinea UnB647	3	2	LGLL01	144	6047953	57.945	118	6033224	139102	32118	152388	333180	IV	P. amygdali
P. savastanoi pv. glycinea ICMP 2189	3	2	LJQL01	430	5983516	57.937	322	5927467	37582	8690	4380	133603	IV	P. amygdali
P. savastanoi pv. glycinea race4	3	2	ADWY01	4430	6088304	57.925	1547	5250277	3723	704	2	28240	IV	P. amygdali
P. savastanoi pv. glycinea race4	3	2	AEGH01	108	5905212	57.957	104	5901623	225100	43552	1	445210	IV	P. amygdali
P. amygdali ICMP 3918	3	2	LJPQ01	222	5934781	58.241	190	5920126	54621	17223	443	170674	IV	P. amygdali
P. amygdali pv. mellea ICMP 5711	3	2	LJQS01	260	5895218	58.221	229	5882954	49083	12990	8232	206855	IV	P. amygdali
P. amygdali pv. mori 301020	3	2	AEAG01	3414	6392728	57.821	1336	5767384	5634	1036	0	27905	IV	P. amygdali
P. amygdali pv. mori ICMP 4331	3	2	LJQU01	619	5818342	57.885	494	5751965	20579	5066	31566	95908	IV	P. amygdali
P. ficuserectae ICMP 7848T	3	2	LJQJ01	624	5655086	57.888	522	5597354	18060	5048	13985	92007	IV	P. amygdali
P. caricapapayae ICMP 2855T	6	7	LJPW01	193	6257670	58.321	159	6244177	78662	19633	158	227563	IV	P. caricapapayae
P. syringae pv. helianthi ICMP 4531	6	7	LJQM01	277	6208545	58.062	222	6183844	54333	13863	252	205915	IV	P. caricapapayae
P. syringae pv. tagetis ICMP 4091	6	7	LJRM01	208	6042399	58.205	131	6004205	72809	28350	122	342085	IV	P. caricapapayae
P. congelans DSM 14939T	Not included in analysis	-	FNJH01	23	5737059	59.327	23	5737059	740022	182833	5075	1636184	I	P. congelans
P. congelans ICMP 19117T	Not included in analysis	-	LJQB01	86	5630650	59.378	77	5626785	123461	39508	392	366621	I	P. congelans
P. syringae pv. syringae 642	2c	-	ADGB01	296	5809390	59.167	235	5778793	46825	12315	0	117004	I	P. congelans
P. syringae pv. aptata DSM 50252	2b	1	AEAN01	3776	6243278	59.129	1396	5509071	4753	828	0	42068	I	P. syringae
P. syringae pv. syringae CRAFRU11	2b	1	ATSU01	179	5859300	59.091	151	5846300	81543	22052	0	260709	I	P. syringae
P. syringae DSM 10604T	2b	1	JALK01	84	6072447	58.964	76	6065924	142141	48088	0	422665	I	P. syringae
P. syringae pv. pisi 1704B	2b	1	AEAI01	5099	6520586	58.686	1815	5444486	3003	580	0	25134	I	P. syringae
P. syringae pv. panici LMG 2367	2b	1	ALAC01	148	5993579	59.044	108	5972765	101322	29231	0	337491	I	P. syringae
P. syringae pv. japonica M301072	2b	1	AEAH01	4661	6380619	58.932	1515	5456734	4021	636	1	24499	I	P. syringae
P. syringae pv. avellanae ISPaVe013	2b	1	AKCJ01	317	5975428	59.123	279	5956701	37856	10552	33	172456	I	P. syringae
P. syringae pv. coryli NCPPB 4273	2b	1	AWQP01	93	6096328	59.207	93	6096328	105156	35095	0	502998	I	P. syringae
P. syringae pv. syringae CRAFRU12	2b	1	ATSV01	246	5933130	59.36	211	5920716	50660	13832	0	194856	I	P. syringae
P. cerasi 58T	Not included in analysis, because not described at that time	-	NZ_LT222319.1	1	5891735	58.747	1	-	-	-	-	-	I	P. cerasi
P. syringae pv. syringae B728a	2d	-	NC_007005.1	1	6093698	59.2	1	-	-	-	-	-	I	Phylogenomic species A
P. syringae pv. aceris M302273	2d	-	AEAO01	1179	6183769	59.112	752	6011788	12409	3090	4	50619	I	Phylogenomic species A
P. amygdali pv. lachrymans 3988	1a	3	LGLJ01	128	6056122	58.596	119	6051195	79049	24134	60417	280858	II	'P. tomato'
P. amygdali pv. lachrymans M302278	1a	3	AEAM01	798	5895184	58.595	555	5802789	15738	4805	0	57617	II	'P. tomato'
P. syringae pv. tomato DC3000	1a	3	NC_004578.1	1	6397126	58.34	1	-	-	-	-	-	II	'P. tomato'
P. syringae pv. tomato K40	1a	3	ADFY01	582	6153658	58.614	426	6073769	26013	6981	0	104644	II	'P. tomato'
P. syringae pv. tomato Max13	1a	3	ADFZ01	349	6105073	58.668	206	6033394	62407	15873	0	239391	II	'P. tomato'
P. syringae pv. tomato T1	1a	3	ABSM01	122	6145942	58.625	100	6134227	150139	36607	0	335366	II	'P. tomato'
P. syringae pv. tomato NCPPB 1108	1a	3	ADGA01	304	6082048	58.696	247	6050737	47802	13750	0	153621	II	'P. tomato'
P. avellanae CRAFRUec1	1b	8	ATLL01	547	5736089	58.957	547	5736089	16957	5311	0	67487	II	P. avellanae
P. avellanae CRAFRUed2	1b	8	AYRI01	509	5651761	58.966	509	5651761	17329	5700	0	78916	II	P. avellanae
P. avellanae CRAFRUee3	1b	8	AYRJ01	515	5654685	58.954	515	5654685	17360	5386	0	78900	II	P. avellanae
P. avellanae PaVt10	1b	8	JYHC01	455	5901785	58.82	379	5848453	30814	7408	137	115245	II	P. avellanae
P. avellanae BPIC 631T	1b	8	AKBS01	1602	5847426	58.709	1186	5631584	6443	1870	6	23505	II	P. avellanae
P. syringae pv. actinidae CRAFRU8.43	1b	8	AFTG01	585	6143194	58.516	477	6091056	22372	5707	0	85982	II	P. avellanae
P. syringae pv. actinidae M302091	1b	8	AEAL01	941	5849032	58.837	650	5716541	14086	3678	0	48124	II	P. avellanae
P. syringae pv. actinidae NCPPB 3739	1b	8	AFTH01	815	5927897	58.78	654	5853085	14838	3771	4	67329	II	P. avellanae
P. syringae pv. actinidae NCPPB 3871	1b	8	AFTF01	462	5938086	58.765	365	5890489	27730	7815	0	122209	II	P. avellanae
P. syringae pv. theae NCPPB 2598	1b	8	ATDJ01	532	6210320	58.649	401	6156204	26279	7560	0	123049	II	P. avellanae
P. syringae pv. actinidae ICMP 18804	1b	8	AOJU01	4132	4713747	57.139	1369	3293941	1755	496	1823	34764	II	P. avellanae
P. syringae pv. actinidae ICMP 19096	1b	8	AOKF01	4153	6080067	58.405	1960	4941077	2377	665	7736	19396	II	P. avellanae
P. amygdali pv. morsprunorum M302280	1b	8	AEAE01	969	6039297	58.633	626	5916974	15161	3986	1	69145	II	P. avellanae
P. cannabina ICMP 2823T	5	9	LJPX01	702	5916539	58.715	477	5808809	26272	4674	1083	90292	III	P. cannabina
P. cannabina ICMP 2823T	5	9	FNKU01	9	6388314	58.457	9	6388314	5817980	5817980	0	5817980	III	P. cannabina
P. syringae pv. alisalensis ICMP 15200	5	9	LJPP01	400	6102102	58.74	310	6056071	37474	9185	769	140676	III	P. cannabina
P. syringae pv. coriandricola ICMP 12471	5	9	LJPZ01	425	5841044	58.581	310	5790739	39415	9515	870	122725	III	'P. coriandricola'
P. syringae CC1583	10	Not determined	AVEF02	308	5507197	58.977	289	5501172	35492	8069	0	224888	III	Phylogenomic species B
P. viridiflava ICMP 13104			LKEJ01	204	5547180	58.941	153	5532276	61545	20568	108	209064	III	Phylogenomic species B
'P. coronafaciens' pv. atropurpurea ICMP 4457	4	4 (described with P. syr pv porri)	LJPS01	167	5793035	57.751	131	5775969	100923	22328	213	245870	III	'P. coronafaciens'
'P. coronafaciens' pv. porri LMG 28495	4	4 (described with P. syr pv porri)	JTHM01	274	6006530	57.522	183	5964313	116679	16850	0	350141	III	'P. coronafaciens'
'P. coronafaciens' pv. porri ICMP 8961	4	4 (described with P. syr pv porri)	LJRA01	320	5827909	57.767	245	5789281	63648	10862	81	214427	III	'P. coronafaciens'
'P. coronafaciens' pv. porri LMG 28496	4	4 (described with P. syr pv porri)	JUEU01	369	6240064	57.441	235	6178603	61083	11773	0	248168	III	'P. coronafaciens'
'P. coronafaciens' LMG 5060	4	4 (described with P. syr pv porri)	JSED01	1981	5475106	57.735	1542	5180640	4070	1310	28	29915	III	'P. coronafaciens'
'P. coronafaciens' pv. oryzae 36_1	4	4 (described with P. syr pv porri)	LGKZ01	15	5502317	57.911	14	5501916	778785	201443	15744	2232791	III	'P. coronafaciens'
'P. coronafaciens' pv. oryzae ICMP 9088	4	4 (described with P. syr pv porri)	LJQX01	86	5502658	57.907	68	5493214	172792	55314	267	411398	III	'P. coronafaciens'
'P. coronafaciens' pv. zizaniae ICMP8921	4	4 (described with P. syr pv porri)	LJRT01	152	5729167	57.794	65	5695762	265605	57730	129	498567	III	'P. coronafaciens'
'P. coronafaciens' pv. garcae ICMP 4323	4	4 (described with P. syr pv porri)	LJQK01	109	5509724	57.883	85	5500191	114815	43101	104	523552	III	'P. coronafaciens'
'P. coronafaciens' pv. oryzae 1_6	4	4 (described with P. syr pv porri)	ABZR01	2855	6704257	57.894	905	6218091	10037	1680	0	63953	III	'P. coronafaciens'
P. tremae ICMP 9151T			LJRO01	510	5929145	57.796	110	5751454	140769	33255	229	364705	III	'P. coronafaciens'
P. asturiensis LMG 26898T	Not included in analysis, because not described at that time	Not determined	FRDA01	42	6174096	59.135	42	6174096	320220	89768	6831	679903	V	P. asturiensis
P. syringae CC1417	9	Not determined	AVEO02	210	5648464	59.289	194	5640667	50166	12957	0	253590	V	Phylogenomic species C
P. syringae CC1524	9	Not determined	AVEK02	264	5828366	59.111	242	5819067	44224	10532	0	204924	V	Phylogenomic species C
P. viridiflava CDRTc14	7	6	MBPF01	38	5963467	59.307	38	5963467	295098	72594	0	566814	V	P. viridiflava
P. viridiflava DSM 6694	7	6	JRXH01	188	5913637	59.383	185	5911649	50035	14683	0	319839	V	P. viridiflava
P. viridiflava UASWS0038	7	6	AMQP01	201	5910810	59.356	197	5908276	48957	15216	0	168057	V	P. viridiflava
P. viridiflava ICMP 2848T	7	6	LJRS01	254	5902031	59.372	219	5885911	45266	13640	1206	168041	V	P. viridiflava
P. viridiflava LMCA8	7	6	JXQO01	73	5992488	59.271	62	5989159	178639	55211	0	397726	V	P. viridiflava
P. viridiflava TA043	7	6	AVDV01	545	5946509	59.293	300	5911090	34387	9440	0	145835	V	P. viridiflava
P. viridiflava CC1582	7	6	AVDW01	553	5985404	59.318	320	5947784	31043	8731	0	126122	V	P. viridiflava
P. cichorii ATCC 10857	11	Not determined	FNIK01	55	5920059	58.125	55	5920059	343756	96176	1220	808481	VI	P. cichorii
P. cichorii JBC1T	11	Not determined	NZ_CP007039.1	1	5986012	58.1	1	-	-	-	-	-	VI	P. cichorii
P. syringae UB246	13	Not determined	AVEQ01	1327	6176522	57.095	818	6088488	11025	3201	0	100273	VI	Phylogenomic species D
P. caspiana FBF102T	Not included in analysis, because not described at that time	Not determined	LHOF01	142	6057706	56.951	137	6053963	96350	23156	0	256215	VI	P. caspiana
Pseudomonas sp. S25	Not included in analysis, because not described at that time	Not determined	LOHG01	124	5875504	57.176	120	5872291	85640	27905	0	247442	VI	Phylogenomic species E
P. graminis DSM 11363T	-	-	FOHW01	98	5852045	60.261	98	5852045	130494	37336	6561	398862		-
P. graminis UASWS1507	-	-	MDEN01	71	5957886	60.246	39	5946453	344532	110436	0	884545		-
P. lutea DSM 17257T	-	-	JRMB01	5	5647497	60.152	5	5647497	2839280	438427	0	2839280		-
P. abietaniphila ATCC 700689T	-	-	FNCO01	54	7222451	59.436	54	7222451	357714	96350	0	805289		-
P. abietaniphila KF701	-	-	BBQJ01	140	6886250	59.363	135	6882454	90844	25318	0	392029		-
P. abietaniphila KF717	-	-	BBQR01	97	6930016	59.372	83	6920371	207988	45419	0	646743		-
P. aeruginosa DSM 50071T	-	-	NZ_CP012001.1	1	6317050	66.5	1	-	-	-	-	-		-
P. aeruginosa PAO1	-	-	NC_002516.2	1	6264404	66.6	1	-	-	-	-	-		-
P. aeruginosa PA7	-	-	NC_009656.1	1	6588339	66.3	1	-	-	-	-	-		-
P. stutzeri ATCC 17588T (AN10)	-	-	CP002881.1	1	4547930	63.9	1	-	-	-	-	-		-
P. stutzeri CCUG 29243	-	-	NC_018028.1	1	4709064	62.7	1	-	-	-	-	-		-
P. lutea LMG 21974T	-	-	FOEV01	53	5421602	55.308	53	5421602	322783	97721	0	512669		Missclassified
1 Phylogroup number according to Berge et al. (2014)
2 Genomospecies grouping according to Gardan et al. (1999)
