# Supplementary material for: Clarification of Taxonomic Status within the Pseudomonas syringae Species Group Based on a Phylogenomic Analysis
Source: Front Microbiol. 2017 Dec 7;8:2422. doi: 10.3389/fmicb.2017.02422 (PMC5725466; doi:10.3389/fmicb.2017.02422)
Supplement: Supplementary file 17 [file Table2.XLSX]

## Sheet: Hoja1
Supplemental Table S2. ANIb matrix of all 139 genome pairwise comparison values. ANIb values higher than 96% are highlighted in red, between 94 % and 95.99 % in yellow, between 90 % and 93.99 % in green and without color lower than 90 %.
		001	002	003	004	005	006	007	008	009	010	011	012	013	014	015	016	017	018	019	020	021	022	023	024	025	026	027	028	029	030	031	032	033	034	035	036	037	038	039	040	041	042	043	044	045	046	047	048
	Genome name	P. amygdali pv. aesculi 0893_23	P. amygdali pv. aesculi NCPPB 3681	P. amygdali pv. aesculi 2250	P. amygdali pv. aesculi ICMP 8947	P. amygdali pv. ulmi ICMP 3962	P. amygdali pv. morsprunorumFTRS_U7805	P. meliae lCFBP 3225T	P. meliae ICMP 6289T	P. amygdali pv. dendropanacis CFBP 4219	P. amygdali pv. myricaeAZ84488	P. amygdali pv. myricae ICMP 7118	P. amygdali pv. dendropanacis CFBP 3226	P. amygdali pv. dendropanacis ICMP 9150	P. amygdali CFBP 3205T	P. amygdali pv. ciccaronei ICMP 5710	P. savastanoi ICMP 16945	P. savastanoi 4352	P. savastanoi ICMP 4352T	P. savastanoi PseNe107	P. savastanoi ICMP 16943	P. savastanoi pv. savastanoi NCPPB 3335	P. savastanoi DAPPPG722	P. amygdali pv. photiniaeICMP 7840	P. amygdali pv. eriobotryaeICMP 4455	P. amygdali pv. lachrymans 107	P. amygdali pv. lachrymans 98A-744	P. amygdali pv. lachrymans YM7902	P. amygdali pv. tabaci 6605	P. amygdali pv. tabaci ICMP 2835	P. amygdali pv. tabaci yuexi-1	P. amygdali pv. lachrymans ICMP 3507	P. amygdali pv. tabaci ATCC 11528	P. amygdali pv. tabaci ATCC11528	P. amygdali pv. hibisci ICMP 9623	P. amygdali pv. sesami HC_1	P. amygdali pv. sesami ICMP 763	P. amygdali pv. melleaN6801	P. savastanoi 1302	P. savastanoi pv. phaseolicola 1448A	P. savastanoi pv. phaseolicola HB10	P. savastanoi pv. phaseolicola NPS3121	P. savastanoi pv. phaseolicola ICMP2740LJQZ01	P. savastanoi pv. phaseolicola Y5_2	P. savastanoi pv. phaseolicola 1644R	P. savastanoi pv. glycinea B076	P. savastanoi pv. glycinea BR1	P. savastanoi pv. glycinea LN10	P. savastanoi pv. glycinea KN44
001	P. amygdali pv. aesculi 0893_23	100	99.91	99.72	99.66	99.4	98.56	98.41	98.34	98.32	98.29	98.3	98.24	98.2	98.21	98.24	98.23	98.34	98.38	98.34	98.36	98.3	98.32	98.34	98.11	97.67	97.71	97.69	97.64	97.62	97.65	97.27	97.62	97.62	97.62	97.56	97.51	97.43	97.44	97.61	97.59	97.56	97.53	97.62	97.51	97.55	97.52	97.54	97.52
002	P. amygdali pv. aesculi NCPPB 3681	99.94	100	99.75	99.65	99.4	98.49	98.37	98.32	98.29	98.26	98.29	98.2	98.16	98.16	98.24	98.13	98.27	98.28	98.25	98.3	98.23	98.25	98.33	98.11	97.67	97.69	97.67	97.62	97.6	97.63	97.23	97.57	97.56	97.6	97.57	97.47	97.44	97.44	97.58	97.57	97.58	97.53	97.62	97.53	97.58	97.51	97.55	97.53
003	P. amygdali pv. aesculi 2250	99.75	99.71	100	99.46	99.2	98.48	98.39	98.3	98.29	98.28	98.26	98.3	98.25	98.24	98.23	98.21	98.36	98.35	98.29	98.35	98.27	98.24	98.28	98.06	97.55	97.53	97.5	97.63	97.56	97.67	97.18	97.53	97.51	97.57	97.51	97.48	97.41	97.41	97.67	97.54	97.56	97.52	97.66	97.46	97.53	97.55	97.54	97.56
004	P. amygdali pv. aesculi ICMP 8947	99.69	99.64	99.47	100	99.18	98.34	98.16	98.13	98.06	98.07	98.08	98.02	98.02	97.98	98.02	98.02	98.1	98.12	98.1	98.09	98.04	98.07	98.11	97.96	97.45	97.45	97.47	97.4	97.38	97.47	97.12	97.44	97.38	97.35	97.35	97.3	97.22	97.23	97.35	97.35	97.37	97.33	97.39	97.34	97.34	97.34	97.36	97.34
005	P. amygdali pv. ulmi ICMP 3962	99.35	99.34	99.13	99.08	100	98.39	98.16	98.09	98.05	98.06	98.07	98	97.96	97.97	98	97.94	98.14	98.15	98.14	98.15	98.07	98.03	98.05	97.9	97.54	97.5	97.47	97.47	97.49	97.51	97.07	97.35	97.33	97.44	97.41	97.31	97.25	97.25	97.44	97.39	97.42	97.28	97.52	97.23	97.26	97.31	97.32	97.31
006	P. amygdali pv. morsprunorumFTRS_U7805	98.7	98.65	98.63	98.42	98.6	100	98.51	98.42	98.45	98.39	98.36	98.39	98.33	98.3	98.37	98.31	98.48	98.48	98.43	98.49	98.32	98.4	98.32	98.05	97.69	97.7	97.67	97.68	97.71	97.71	97.29	97.7	97.66	97.73	97.59	97.5	97.49	97.49	97.68	97.58	97.59	97.53	97.68	97.47	97.46	97.48	97.5	97.5
007	P. meliae lCFBP 3225T	98.63	98.64	98.68	98.36	98.56	98.69	100	99.9	98.4	98.48	98.4	98.48	98.41	98.35	98.37	98.36	98.49	98.47	98.5	98.48	98.47	98.46	98.26	98.24	97.61	97.61	97.62	97.8	97.81	97.8	97.38	97.79	97.77	97.78	97.71	97.67	97.71	97.69	97.75	97.77	97.79	97.7	97.76	97.72	97.59	97.8	97.85	97.79
008	P. meliae ICMP 6289T	98.57	98.54	98.56	98.32	98.44	98.53	99.87	100	98.31	98.34	98.31	98.36	98.35	98.2	98.35	98.3	98.36	98.34	98.38	98.39	98.37	98.37	98.15	98.19	97.48	97.48	97.45	97.73	97.71	97.71	97.3	97.69	97.68	97.71	97.64	97.61	97.57	97.56	97.67	97.61	97.64	97.6	97.66	97.64	97.45	97.68	97.7	97.69
009	P. amygdali pv. dendropanacis CFBP 4219	98.28	98.27	98.27	97.99	98.14	98.26	98.14	98.07	100	98.6	98.61	98.67	98.6	98.51	98.48	98.47	98.61	98.58	98.6	98.61	98.5	98.54	98.37	98.47	97.39	97.41	97.32	97.48	97.47	97.58	97.04	97.45	97.39	97.47	97.55	97.44	97.36	97.34	97.61	97.54	97.57	97.51	97.68	97.5	97.42	97.49	97.52	97.52
010	P. amygdali pv. myricaeAZ84488	98.43	98.44	98.44	98.18	98.28	98.41	98.2	98.13	98.78	100	99.89	98.81	98.74	98.58	98.66	98.57	98.69	98.68	98.66	98.71	98.58	98.62	98.54	98.54	97.45	97.46	97.44	97.66	97.68	97.68	97.25	97.72	97.67	97.6	97.58	97.51	97.61	97.61	97.69	97.64	97.64	97.61	97.65	97.58	97.61	97.64	97.68	97.6
011	P. amygdali pv. myricae ICMP 7118	98.37	98.34	98.36	98.1	98.23	98.29	98.19	98.1	98.78	99.8	100	98.71	98.67	98.47	98.54	98.5	98.6	98.6	98.57	98.62	98.53	98.55	98.53	98.56	97.45	97.46	97.46	97.59	97.57	97.6	97.15	97.58	97.58	97.51	97.57	97.49	97.42	97.4	97.6	97.57	97.55	97.49	97.62	97.54	97.47	97.5	97.51	97.5
012	P. amygdali pv. dendropanacis CFBP 3226	98.41	98.39	98.42	98.15	98.22	98.33	98.26	98.18	98.77	98.8	98.82	100	99.91	98.56	98.61	98.52	98.64	98.66	98.69	98.67	98.61	98.63	98.57	98.58	97.44	97.46	97.37	97.61	97.6	97.57	97.2	97.63	97.61	97.63	97.6	97.51	97.59	97.57	97.63	97.64	97.65	97.61	97.66	97.57	97.53	97.57	97.6	97.55
013	P. amygdali pv. dendropanacis ICMP 9150	98.33	98.29	98.34	98.09	98.16	98.25	98.14	98.1	98.69	98.69	98.73	99.9	100	98.49	98.55	98.48	98.59	98.6	98.62	98.61	98.53	98.56	98.5	98.54	97.34	97.36	97.25	97.54	97.51	97.53	97.16	97.53	97.51	97.53	97.51	97.41	97.47	97.47	97.57	97.55	97.55	97.52	97.57	97.48	97.45	97.46	97.49	97.45
014	P. amygdali CFBP 3205T	98.38	98.37	98.35	98.11	98.22	98.34	98.24	98.19	98.71	98.62	98.65	98.63	98.57	100	98.74	98.62	98.78	98.78	98.76	98.79	98.71	98.74	98.5	98.37	97.42	97.43	97.41	97.69	97.63	97.64	97.24	97.65	97.62	97.61	97.58	97.52	97.57	97.56	97.63	97.58	97.61	97.59	97.66	97.6	97.56	97.54	97.56	97.53
015	P. amygdali pv. ciccaronei ICMP 5710	98.32	98.29	98.23	98.04	98.14	98.2	98.12	98.09	98.54	98.5	98.52	98.57	98.55	98.56	100	99.47	99.54	99.55	99.51	99.57	99.47	99.49	98.37	98.29	97.41	97.41	97.35	97.58	97.53	97.64	97.13	97.44	97.46	97.56	97.54	97.47	97.39	97.38	97.66	97.51	97.52	97.5	97.59	97.47	97.4	97.42	97.39	97.42
016	P. savastanoi ICMP 16945	98.29	98.29	98.33	98.1	98.17	98.28	98.19	98.16	98.6	98.51	98.53	98.6	98.59	98.53	99.55	100	99.67	99.68	99.64	99.59	99.61	99.62	98.41	98.31	97.39	97.42	97.37	97.49	97.44	97.54	97.07	97.63	97.57	97.45	97.47	97.43	97.55	97.54	97.59	97.57	97.58	97.52	97.58	97.54	97.44	97.42	97.44	97.41
017	P. savastanoi 4352	98.41	98.39	98.44	98.14	98.28	98.39	98.28	98.21	98.73	98.64	98.66	98.61	98.55	98.63	99.57	99.57	100	99.97	99.87	99.7	99.7	99.92	98.45	98.32	97.51	97.54	97.5	97.66	97.67	97.68	97.21	97.7	97.68	97.63	97.57	97.51	97.62	97.61	97.66	97.62	97.62	97.62	97.58	97.63	97.52	97.53	97.52	97.5
018	P. savastanoi ICMP 4352T	98.34	98.34	98.36	98.08	98.24	98.32	98.2	98.15	98.68	98.54	98.56	98.58	98.53	98.57	99.53	99.52	99.91	100	99.87	99.68	99.65	99.91	98.42	98.24	97.45	97.49	97.44	97.64	97.65	97.61	97.22	97.58	97.56	97.56	97.52	97.45	97.56	97.55	97.62	97.55	97.56	97.56	97.61	97.61	97.42	97.45	97.46	97.44
019	P. savastanoi PseNe107	98.31	98.32	98.31	98.05	98.21	98.29	98.17	98.08	98.62	98.48	98.51	98.53	98.5	98.5	99.47	99.48	99.83	99.85	100	99.66	99.63	99.87	98.4	98.22	97.45	97.45	97.43	97.6	97.52	97.62	97.08	97.57	97.53	97.52	97.46	97.4	97.47	97.47	97.57	97.51	97.52	97.5	97.59	97.5	97.37	97.41	97.43	97.39
020	P. savastanoi ICMP 16943	98.38	98.37	98.43	98.1	98.31	98.45	98.31	98.25	98.74	98.7	98.75	98.71	98.64	98.65	99.62	99.55	99.76	99.79	99.79	100	99.7	99.8	98.55	98.42	97.58	97.58	97.55	97.7	97.7	97.73	97.25	97.76	97.73	97.67	97.6	97.52	97.64	97.63	97.67	97.66	97.67	97.64	97.7	97.67	97.56	97.6	97.61	97.59
021	P. savastanoi pv. savastanoi NCPPB 3335	98.44	98.43	98.44	98.17	98.32	98.36	98.34	98.26	98.69	98.62	98.65	98.69	98.61	98.67	99.6	99.6	99.79	99.78	99.78	99.72	100	99.77	98.48	98.26	97.57	97.55	97.53	97.65	97.64	97.68	97.2	97.73	97.67	97.62	97.57	97.53	97.62	97.61	97.7	97.63	97.64	97.64	97.67	97.6	97.54	97.52	97.52	97.51
022	P. savastanoi DAPPPG722	98.24	98.25	98.19	97.97	98.13	98.14	98.13	98.07	98.53	98.39	98.4	98.46	98.42	98.43	99.34	99.37	99.78	99.78	99.75	99.58	99.57	100	98.22	98.09	97.39	97.39	97.37	97.51	97.47	97.56	97.04	97.51	97.45	97.46	97.39	97.31	97.32	97.3	97.52	97.43	97.44	97.41	97.58	97.42	97.25	97.3	97.32	97.34
023	P. amygdali pv. photiniaeICMP 7840	98.35	98.32	98.24	98.1	98.13	98.11	98.05	97.95	98.43	98.43	98.47	98.52	98.5	98.31	98.33	98.29	98.35	98.34	98.39	98.47	98.31	98.26	100	98.28	97.42	97.43	97.42	97.39	97.31	97.39	96.96	97.33	97.28	97.38	97.31	97.27	97.16	97.16	97.42	97.32	97.33	97.32	97.45	97.31	97.25	97.22	97.23	97.25
024	P. amygdali pv. eriobotryaeICMP 4455	98.06	98.08	98.03	97.88	97.91	97.92	97.84	97.84	98.41	98.39	98.46	98.46	98.46	98.24	98.28	98.19	98.25	98.25	98.21	98.35	98.15	98.18	98.2	100	97.14	97.16	97.13	97.21	97.24	97.23	96.93	97.3	97.22	97.27	97.16	97.13	97.25	97.25	97.31	97.25	97.27	97.28	97.36	97.26	97.2	97.22	97.23	97.23
025	P. amygdali pv. lachrymans 107	97.64	97.64	97.56	97.4	97.59	97.57	97.24	97.18	97.41	97.34	97.38	97.36	97.31	97.32	97.43	97.3	97.53	97.53	97.45	97.52	97.41	97.45	97.42	97.19	100	99.81	99.78	98.6	98.59	98.5	98.16	98.61	98.58	98.45	97.93	97.89	97.64	97.63	97.78	97.75	97.75	97.68	97.83	97.74	97.77	97.81	97.82	97.79
026	P. amygdali pv. lachrymans 98A-744	97.74	97.74	97.58	97.48	97.57	97.62	97.35	97.28	97.47	97.38	97.43	97.43	97.39	97.38	97.52	97.4	97.62	97.62	97.56	97.6	97.51	97.54	97.43	97.23	99.82	100	99.88	98.58	98.57	98.58	98.13	98.62	98.58	98.51	97.95	97.91	97.68	97.66	97.9	97.8	97.82	97.72	97.9	97.77	97.81	97.83	97.83	97.86
027	P. amygdali pv. lachrymans YM7902	97.76	97.75	97.63	97.53	97.58	97.61	97.36	97.27	97.47	97.4	97.48	97.38	97.34	97.38	97.5	97.38	97.6	97.61	97.47	97.57	97.41	97.47	97.43	97.21	99.81	99.92	100	98.56	98.54	98.54	98.09	98.61	98.54	98.52	97.93	97.93	97.72	97.69	97.92	97.84	97.85	97.73	97.9	97.73	97.81	97.84	97.83	97.87
028	P. amygdali pv. tabaci 6605	97.56	97.57	97.56	97.29	97.53	97.49	97.34	97.29	97.46	97.47	97.46	97.4	97.35	97.36	97.48	97.28	97.54	97.55	97.5	97.5	97.38	97.44	97.26	97.2	98.54	98.5	98.46	100	99.86	99.57	99.42	99.03	99.01	98.6	98.06	98	97.8	97.79	97.84	97.85	97.88	97.74	97.79	97.66	97.66	97.68	97.69	97.68
029	P. amygdali pv. tabaci ICMP 2835	97.47	97.48	97.52	97.23	97.48	97.5	97.4	97.35	97.36	97.49	97.35	97.37	97.34	97.37	97.41	97.41	97.54	97.55	97.47	97.48	97.38	97.37	97.13	97.28	98.44	98.37	98.37	99.84	100	99.55	99.48	98.99	98.92	98.59	98.04	97.95	97.77	97.76	97.89	97.84	97.87	97.69	97.8	97.67	97.58	97.59	97.61	97.66
030	P. amygdali pv. tabaci yuexi-1	97.69	97.67	97.69	97.42	97.61	97.68	97.55	97.51	97.57	97.62	97.55	97.51	97.49	97.51	97.66	97.58	97.69	97.68	97.68	97.69	97.6	97.62	97.36	97.36	98.51	98.51	98.53	99.65	99.67	100	99.16	98.93	98.88	98.62	98.19	98.1	97.81	97.79	97.92	97.92	97.95	97.81	97.83	97.8	97.77	97.83	97.82	97.83
031	P. amygdali pv. lachrymans ICMP 3507	97.23	97.24	97.2	97.11	97.13	97.19	97.03	97.01	97.1	97.09	97.06	97.1	97.1	97	97.1	97.05	97.15	97.16	97.08	97.09	97.03	97.02	96.91	96.97	98.11	98.05	98.05	99.48	99.53	99.17	100	98.6	98.49	98.17	97.7	97.65	97.5	97.49	97.56	97.56	97.58	97.45	97.49	97.43	97.27	97.31	97.29	97.36
032	P. amygdali pv. tabaci ATCC 11528	97.44	97.44	97.45	97.2	97.38	97.53	97.31	97.27	97.35	97.47	97.34	97.38	97.35	97.32	97.41	97.4	97.55	97.54	97.52	97.53	97.46	97.43	97.17	97.27	98.43	98.38	98.35	98.95	98.94	98.76	98.41	100	99.85	98.71	98.04	98.02	97.76	97.75	97.93	97.87	97.9	97.72	97.8	97.74	97.71	97.71	97.71	97.76
033	P. amygdali pv. tabaci ATCC11528	97.59	97.59	97.54	97.33	97.47	97.6	97.51	97.44	97.43	97.53	97.5	97.48	97.45	97.43	97.56	97.49	97.63	97.63	97.59	97.6	97.53	97.53	97.28	97.22	98.49	98.48	98.44	99.03	99.01	98.87	98.45	99.92	100	98.77	98.07	98.06	97.83	97.81	97.93	97.89	97.93	97.8	97.85	97.77	97.85	97.86	97.86	97.87
034	P. amygdali pv. hibisci ICMP 9623	97.58	97.56	97.6	97.32	97.53	97.6	97.41	97.39	97.44	97.41	97.44	97.47	97.45	97.36	97.53	97.36	97.55	97.56	97.48	97.51	97.4	97.46	97.26	97.25	98.33	98.37	98.36	98.59	98.57	98.44	98.12	98.73	98.68	100	98.02	97.94	97.83	97.82	97.88	97.87	97.9	97.79	97.84	97.74	97.91	97.98	97.99	97.99
035	P. amygdali pv. sesami HC_1	97.53	97.53	97.58	97.3	97.45	97.51	97.48	97.42	97.5	97.54	97.5	97.52	97.48	97.37	97.55	97.45	97.58	97.57	97.51	97.59	97.48	97.47	97.34	97.31	97.93	97.94	97.88	98.1	98.09	98.13	97.63	98.13	98.06	98.14	100	99.75	97.66	97.66	97.87	97.81	97.82	97.77	97.87	97.8	97.81	97.83	97.83	97.85
036	P. amygdali pv. sesami ICMP 763	97.44	97.43	97.41	97.19	97.31	97.34	97.26	97.23	97.45	97.39	97.35	97.33	97.31	97.23	97.43	97.36	97.49	97.48	97.42	97.49	97.38	97.38	97.22	97.19	97.78	97.8	97.74	97.95	97.91	97.96	97.5	97.94	97.94	97.94	99.66	100	97.44	97.42	97.75	97.67	97.66	97.61	97.75	97.63	97.67	97.68	97.69	97.73
037	P. amygdali pv. melleaN6801	97.5	97.51	97.54	97.26	97.38	97.46	97.41	97.32	97.52	97.52	97.47	97.51	97.46	97.39	97.47	97.43	97.54	97.53	97.48	97.55	97.45	97.43	97.27	97.32	97.72	97.68	97.67	97.98	97.92	97.84	97.5	97.94	97.9	97.93	97.72	97.71	100	99.98	99.91	99.87	99.87	99.71	99.62	99.38	99.02	99.06	99.06	99.13
038	P. savastanoi 1302	97.48	97.48	97.49	97.22	97.36	97.47	97.4	97.33	97.49	97.53	97.47	97.54	97.5	97.39	97.42	97.45	97.56	97.55	97.53	97.56	97.5	97.43	97.31	97.32	97.73	97.71	97.71	97.97	97.93	97.84	97.54	97.99	97.93	97.94	97.76	97.71	99.99	100	99.88	99.86	99.86	99.72	99.62	99.39	99.03	99.07	99.07	99.1
039	P. savastanoi pv. phaseolicola 1448A	97.69	97.65	97.76	97.4	97.61	97.73	97.46	97.31	97.56	97.65	97.68	97.52	97.48	97.56	97.64	97.55	97.69	97.68	97.59	97.7	97.65	97.64	97.57	97.4	97.86	97.92	97.89	98.06	98.05	97.94	97.64	98.12	98.07	98.03	97.91	97.89	99.97	99.95	100	99.96	99.96	99.92	99.7	99.56	99.29	99.26	99.28	99.24
040	P. savastanoi pv. phaseolicola HB10	97.64	97.66	97.66	97.41	97.48	97.6	97.5	97.42	97.63	97.62	97.61	97.64	97.59	97.53	97.59	97.52	97.64	97.65	97.62	97.64	97.6	97.61	97.42	97.37	97.8	97.81	97.8	98.03	98	97.9	97.59	98.04	98.03	98.02	97.83	97.8	99.93	99.91	99.95	100	99.97	99.88	99.71	99.51	99.17	99.2	99.2	99.19
041	P. savastanoi pv. phaseolicola NPS3121	97.65	97.66	97.67	97.43	97.51	97.61	97.56	97.47	97.69	97.64	97.65	97.66	97.6	97.56	97.58	97.54	97.64	97.63	97.62	97.68	97.59	97.6	97.47	97.38	97.83	97.84	97.82	98.07	98.04	97.96	97.65	98.08	98.04	98.09	97.88	97.86	99.94	99.93	99.96	99.98	100	99.9	99.71	99.54	99.21	99.24	99.24	99.26
042	P. savastanoi pv. phaseolicola ICMP2740LJQZ01	97.56	97.54	97.59	97.35	97.42	97.49	97.41	97.37	97.55	97.54	97.54	97.53	97.5	97.48	97.54	97.42	97.57	97.56	97.54	97.54	97.52	97.5	97.41	97.28	97.7	97.72	97.68	97.79	97.8	97.82	97.41	97.9	97.83	97.85	97.72	97.69	99.67	99.68	99.87	99.82	99.8	100	99.63	99.39	99.07	99.09	99.06	99.09
043	P. savastanoi pv. phaseolicola Y5_2	97.71	97.71	97.71	97.48	97.6	97.71	97.54	97.46	97.73	97.67	97.7	97.62	97.59	97.65	97.7	97.6	97.7	97.71	97.73	97.73	97.67	97.73	97.54	97.49	97.92	97.94	97.9	98.03	98.03	97.89	97.64	98.05	98.06	98	97.96	97.93	99.69	99.69	99.76	99.75	99.77	99.73	100	99.58	99.25	99.25	99.27	99.25
044	P. savastanoi pv. phaseolicola 1644R	97.53	97.55	97.52	97.34	97.4	97.45	97.29	97.24	97.59	97.45	97.57	97.48	97.43	97.47	97.51	97.44	97.6	97.6	97.57	97.62	97.54	97.54	97.38	97.32	97.78	97.78	97.73	97.81	97.83	97.84	97.43	97.8	97.79	97.83	97.83	97.79	99.38	99.38	99.55	99.49	99.48	99.44	99.49	100	99.22	99.19	99.19	99.23
045	P. savastanoi pv. glycinea B076	97.63	97.63	97.56	97.4	97.39	97.48	97.27	97.11	97.46	97.47	97.51	97.5	97.43	97.44	97.43	97.31	97.51	97.48	97.43	97.48	97.46	97.4	97.33	97.23	97.76	97.8	97.75	97.76	97.71	97.84	97.29	97.79	97.79	97.89	97.77	97.69	98.93	98.93	99.21	99.02	99.05	99.02	99.2	99.09	100	99.86	99.85	99.83
046	P. savastanoi pv. glycinea BR1	97.69	97.69	97.73	97.46	97.5	97.56	97.52	97.44	97.63	97.56	97.56	97.56	97.5	97.52	97.52	97.46	97.57	97.58	97.58	97.58	97.48	97.5	97.33	97.33	97.9	97.87	97.84	97.85	97.81	97.89	97.38	97.92	97.9	98.04	97.89	97.85	99.11	99.09	99.31	99.21	99.24	99.17	99.28	99.3	99.91	100	99.97	99.91
047	P. savastanoi pv. glycinea LN10	97.76	97.76	97.76	97.51	97.55	97.59	97.59	97.5	97.68	97.64	97.65	97.62	97.58	97.57	97.58	97.48	97.59	97.62	97.62	97.63	97.53	97.5	97.41	97.4	97.97	97.89	97.88	97.86	97.82	97.93	97.38	97.93	97.95	98.04	97.93	97.89	99.11	99.11	99.3	99.21	99.21	99.19	99.31	99.29	99.91	99.95	100	99.93
048	P. savastanoi pv. glycinea KN44	97.66	97.65	97.69	97.4	97.52	97.55	97.5	97.42	97.61	97.59	97.59	97.57	97.52	97.52	97.52	97.4	97.56	97.57	97.6	97.62	97.46	97.5	97.41	97.39	97.89	97.88	97.86	97.81	97.79	97.86	97.38	97.9	97.9	98.05	97.88	97.81	99.14	99.13	99.27	99.22	99.23	99.19	99.29	99.32	99.9	99.9	99.92	100
049	P. savastanoi pv. glycinea UnB647	97.7	97.69	97.7	97.46	97.48	97.56	97.51	97.45	97.66	97.61	97.62	97.6	97.56	97.51	97.56	97.43	97.61	97.61	97.61	97.62	97.5	97.52	97.41	97.39	97.91	97.88	97.83	97.82	97.8	97.87	97.41	97.91	97.91	98.02	97.86	97.82	99.11	99.09	99.29	99.19	99.2	99.13	99.25	99.27	99.91	99.88	99.9	99.93
050	P. savastanoi pv. glycinea ICMP 2189	97.57	97.56	97.6	97.36	97.45	97.5	97.4	97.35	97.52	97.44	97.45	97.47	97.43	97.44	97.41	97.28	97.43	97.44	97.44	97.45	97.38	97.36	97.33	97.28	97.78	97.78	97.75	97.66	97.66	97.77	97.26	97.77	97.78	97.88	97.73	97.7	98.94	98.94	99.19	99.05	99.05	99.06	99.15	99.19	99.82	99.83	99.85	99.82
051	P. savastanoi pv. glycinea Race4	97.26	97.2	97.17	97.03	97.08	97.11	97.05	96.88	97.13	97.09	97.11	97.08	97.04	97.07	97.07	97.06	97.1	97.15	97.07	97.24	97.03	97.11	97.04	96.99	97.45	97.47	97.39	97.49	97.39	97.59	97.03	97.37	97.38	97.54	97.4	97.39	98.52	98.51	99.04	98.7	98.69	98.82	98.85	98.8	99.3	99.24	99.21	99.3
052	P. savastanoi pv. glycinea Race4	97.7	97.7	97.7	97.44	97.6	97.61	97.56	97.42	97.53	97.57	97.58	97.58	97.54	97.57	97.62	97.57	97.68	97.65	97.57	97.69	97.63	97.61	97.49	97.35	97.96	97.96	97.95	97.94	97.91	98	97.47	98	97.99	98.04	98	97.91	99.16	99.15	99.37	99.28	99.3	99.29	99.35	99.35	99.77	99.76	99.77	99.74
053	P. amygdali ICMP 3918	97.42	97.42	97.43	97.17	97.37	97.46	97.23	97.19	97.31	97.36	97.38	97.29	97.26	97.17	97.38	97.26	97.43	97.42	97.41	97.4	97.34	97.4	97.23	97.17	97.74	97.72	97.72	97.83	97.84	97.76	97.4	97.87	97.87	97.94	97.97	97.92	97.59	97.58	97.59	97.58	97.6	97.56	97.54	97.56	97.59	97.64	97.65	97.62
054	P. amygdali pv. mellea ICMP 5711	97.35	97.34	97.35	97.13	97.28	97.34	97.1	97.07	97.2	97.26	97.27	97.22	97.2	97.06	97.26	97.16	97.26	97.25	97.26	97.26	97.19	97.26	97.13	97.04	97.61	97.6	97.59	97.73	97.76	97.71	97.37	97.77	97.77	97.83	97.88	97.87	97.48	97.49	97.49	97.48	97.51	97.48	97.48	97.49	97.49	97.53	97.53	97.53
055	P. amygdali pv. mori 301020	97.05	97.03	97.04	96.79	96.84	97.04	96.9	96.81	96.99	96.97	97.04	96.98	96.93	96.87	97.04	96.85	96.95	97.01	96.95	96.96	96.85	96.99	96.91	96.82	97.5	97.55	97.48	97.41	97.44	97.67	97	97.65	97.65	97.46	97.59	97.61	97.13	97.14	97.41	97.34	97.32	97.3	97.43	97.34	97.21	97.2	97.17	97.22
056	P. amygdali pv. mori ICMP4331	97.22	97.24	97.2	97.06	97.07	97.24	97.09	97.04	97.16	97.11	97.13	97.15	97.16	97.1	97.25	97.18	97.22	97.23	97.19	97.24	97.18	97.19	97.05	97.03	97.63	97.67	97.61	97.78	97.78	97.79	97.53	97.85	97.8	97.77	97.77	97.74	97.49	97.49	97.58	97.51	97.55	97.51	97.55	97.58	97.54	97.56	97.54	97.58
057	P. ficuserectae ICMP 7848T	97.35	97.33	97.37	97.18	97.36	97.44	97.26	97.24	97.38	97.35	97.28	97.27	97.26	97.32	97.37	97.37	97.4	97.41	97.45	97.46	97.39	97.36	97.2	97.3	97.81	97.79	97.79	97.87	97.9	97.82	97.53	97.9	97.87	97.85	97.99	97.88	97.61	97.61	97.73	97.71	97.73	97.61	97.7	97.65	97.6	97.65	97.66	97.67
058	P. caricapapayae ICMP 2855T	89.12	89.14	89.14	88.93	89.04	89.05	89.05	89.03	88.93	88.89	88.91	88.94	88.91	88.82	89	88.89	88.96	88.94	88.97	88.99	88.97	88.94	89	88.77	88.94	88.96	88.95	88.85	88.91	88.89	88.56	88.96	88.88	88.83	88.93	88.88	88.89	88.88	88.91	88.92	88.94	88.87	88.95	88.84	88.85	88.85	88.84	88.86
059	P. syringae pv. helianthi ICMP 4531	89.03	89.04	89.11	88.82	89.14	89.06	89.08	89.06	89.02	89.09	89.11	89	88.98	88.86	89.1	88.98	89.05	89.06	89.09	89.06	89.09	89.05	88.94	88.92	88.91	88.97	88.93	89.01	89.05	89.02	88.68	89.05	89	89.08	89.1	89.1	89.01	89.02	88.97	88.98	88.98	89.04	88.96	89.05	89.09	89.05	89.05	89.02
060	P. syringae pv. tagetis ICMP 4091	88.94	88.95	89	88.75	88.89	88.96	89.01	88.97	88.95	88.97	89.02	88.96	88.93	88.86	88.96	88.93	88.91	88.93	88.92	88.95	88.91	88.9	88.81	88.77	88.84	88.86	88.86	88.89	88.91	88.87	88.57	89.08	89.01	88.93	89.04	89.01	89.01	89	88.96	89	89.01	88.94	88.93	88.96	88.98	88.97	89	88.98
061	P. congelans DSM 14939T	88.57	88.58	88.67	88.35	88.64	88.62	88.73	88.71	88.45	88.65	88.62	88.66	88.66	88.32	88.6	88.58	88.63	88.62	88.62	88.58	88.64	88.54	88.53	88.56	88.25	88.25	88.25	88.42	88.45	88.43	88.09	88.41	88.35	88.29	88.46	88.41	88.59	88.58	88.46	88.46	88.48	88.44	88.36	88.36	88.58	88.62	88.64	88.62
062	P. congelans ICMP 19117T	88.49	88.51	88.61	88.28	88.53	88.53	88.63	88.6	88.43	88.6	88.57	88.64	88.62	88.31	88.54	88.59	88.58	88.57	88.59	88.53	88.6	88.5	88.45	88.44	88.16	88.16	88.18	88.36	88.38	88.35	88.01	88.34	88.3	88.24	88.42	88.39	88.54	88.53	88.42	88.4	88.44	88.41	88.37	88.36	88.54	88.58	88.58	88.57
063	P. syringae pv. syringae 642	88.68	88.72	88.76	88.47	88.73	88.67	88.68	88.65	88.46	88.58	88.59	88.63	88.59	88.34	88.58	88.56	88.57	88.56	88.58	88.57	88.59	88.52	88.67	88.44	88.47	88.47	88.46	88.3	88.29	88.27	87.93	88.38	88.35	88.32	88.39	88.37	88.4	88.4	88.38	88.36	88.41	88.38	88.4	88.4	88.54	88.56	88.59	88.55
064	P. syringae pv. aptata DSM 50252	88.46	88.48	88.51	88.26	88.42	88.47	88.36	88.37	88.27	88.53	88.55	88.44	88.42	88.16	88.43	88.4	88.42	88.45	88.48	88.45	88.48	88.48	88.43	88.35	88	88.02	87.96	87.96	87.96	88.01	87.66	87.99	87.97	87.98	87.98	87.97	88.18	88.17	88.19	88.16	88.17	88.17	88.05	88.03	88.4	88.39	88.4	88.4
065	P. syringae pv. syringae CRAFRU11	88.58	88.62	88.65	88.38	88.56	88.49	88.44	88.46	88.22	88.5	88.45	88.45	88.43	88.17	88.46	88.36	88.4	88.39	88.38	88.38	88.45	88.36	88.56	88.32	88.23	88.23	88.22	88.19	88.24	88.21	87.87	88.24	88.19	88.1	88.29	88.21	88.26	88.25	88.16	88.12	88.19	88.13	88.07	88.09	88.3	88.35	88.37	88.35
066	P. syringae DSM 10604T	88.52	88.58	88.61	88.32	88.5	88.55	88.41	88.39	88.23	88.51	88.48	88.4	88.39	88.17	88.41	88.34	88.39	88.37	88.37	88.4	88.42	88.35	88.62	88.34	88.23	88.25	88.21	88.21	88.24	88.18	87.89	88.3	88.21	88.12	88.28	88.25	88.28	88.27	88.11	88.1	88.15	88.08	88.11	88.09	88.27	88.35	88.4	88.37
067	P. syringae pv. pisi 1704B	88.83	88.83	88.95	88.69	88.98	88.71	88.77	88.71	88.92	88.76	88.96	88.77	88.71	88.71	88.85	88.66	88.71	88.77	88.8	88.73	88.76	88.96	88.82	88.66	88.77	88.93	88.85	88.55	88.75	88.87	88.39	88.8	88.72	88.63	88.81	88.95	88.7	88.73	88.71	88.66	88.61	88.78	88.65	88.67	88.99	88.84	88.81	88.83
068	P. syringae pv. panici LMG 2367	88.48	88.46	88.53	88.22	88.39	88.4	88.46	88.46	88.11	88.5	88.5	88.4	88.42	88.05	88.46	88.36	88.39	88.37	88.36	88.39	88.4	88.32	88.49	88.31	87.88	87.91	87.86	88	88.04	88.01	87.72	88.15	88.1	87.94	88.11	88.07	88.23	88.22	88.04	88.05	88.1	88.03	88.02	87.95	88.38	88.44	88.46	88.44
069	P. syringae pv. japonica M301072	88.29	88.33	88.35	88.08	88.31	88.29	88.3	88.25	88.13	88.4	88.38	88.35	88.29	87.95	88.24	88.18	88.32	88.26	88.34	88.3	88.33	88.28	88.22	88.27	87.84	87.84	87.84	87.84	87.93	87.89	87.6	87.87	87.83	87.74	87.87	87.85	88.16	88.16	88.01	88.03	88.07	87.98	87.92	87.88	88.22	88.22	88.25	88.25
070	P. syringae pv. avellanae ISPaVe013	88.61	88.63	88.71	88.43	88.74	88.68	88.72	88.68	88.59	88.79	88.68	88.73	88.68	88.58	88.65	88.65	88.65	88.66	88.67	88.69	88.74	88.58	88.59	88.57	88.56	88.55	88.56	88.64	88.69	88.63	88.28	88.67	88.62	88.48	88.73	88.66	88.72	88.71	88.73	88.69	88.7	88.55	88.59	88.48	88.56	88.54	88.55	88.57
071	P. syringae pv. coryli NCPPB 4273	88.7	88.67	88.76	88.48	88.73	88.63	88.72	88.66	88.64	88.7	88.74	88.69	88.68	88.59	88.7	88.56	88.61	88.58	88.62	88.66	88.66	88.57	88.69	88.49	88.56	88.59	88.59	88.59	88.6	88.59	88.27	88.67	88.63	88.56	88.69	88.67	88.6	88.59	88.58	88.59	88.61	88.59	88.61	88.56	88.65	88.65	88.66	88.63
072	P. syringae pv. syringae CRAFRU12	88.62	88.64	88.69	88.42	88.68	88.61	88.63	88.63	88.45	88.7	88.68	88.66	88.64	88.35	88.67	88.54	88.61	88.59	88.58	88.63	88.64	88.55	88.68	88.45	88.31	88.33	88.33	88.33	88.32	88.32	87.98	88.46	88.42	88.29	88.45	88.4	88.37	88.37	88.35	88.35	88.37	88.35	88.34	88.36	88.53	88.57	88.59	88.57
073	P. cerasi 58T	89.21	89.21	89.25	89	89.31	89.13	88.98	88.95	89.05	88.99	89.06	89.17	89.13	88.99	89.19	89.18	89.19	89.21	89.16	89.21	89.17	89.24	89.11	88.86	89.09	89.01	89.08	88.97	88.97	89.05	88.58	89.04	88.98	88.93	89.1	89.03	89.01	88.98	88.97	89	89	88.98	89	88.88	89.03	89.03	89.03	89
074	P. syringae pv. syringae B728a	88.66	88.69	88.76	88.43	88.63	88.65	88.64	88.63	88.52	88.76	88.72	88.71	88.69	88.48	88.64	88.6	88.72	88.7	88.69	88.67	88.69	88.67	88.65	88.48	88.32	88.3	88.28	88.46	88.49	88.46	88.14	88.55	88.46	88.33	88.49	88.5	88.56	88.56	88.37	88.42	88.46	88.4	88.38	88.35	88.48	88.55	88.57	88.55
075	P. syringae pv. aceris M302273	88.57	88.6	88.66	88.4	88.62	88.63	88.65	88.65	88.62	88.71	88.68	88.68	88.67	88.42	88.62	88.57	88.62	88.6	88.62	88.64	88.66	88.59	88.63	88.55	88.22	88.26	88.26	88.34	88.39	88.43	88.03	88.41	88.38	88.36	88.4	88.37	88.47	88.46	88.48	88.49	88.53	88.43	88.43	88.4	88.52	88.57	88.58	88.59
076	P. amygdali pv. lachrymans 3988	86.97	86.99	87.03	86.8	87.11	87.05	87.09	87.07	87.01	87.06	87.07	87.13	87.09	86.95	87.14	87.13	87.13	87.12	87.14	87.08	87.2	87.15	86.95	86.92	86.96	87.01	86.98	86.89	86.98	86.95	86.66	87	86.93	87	87.02	86.92	87.04	87.05	86.99	87.02	87.01	87.09	86.98	87.05	87.11	87.08	87.09	87.02
077	P. amygdali pv. lachrymans M302278	87.04	87.02	87.11	86.87	87.17	87.11	87.09	87.06	87.09	87.13	87.16	87.12	87.09	87.01	87.17	87.17	87.15	87.16	87.17	87.11	87.21	87.23	87.03	86.96	86.96	87.02	86.99	86.94	87.04	87.03	86.72	87.04	86.96	86.99	87.02	86.96	87	87.01	86.95	86.98	86.98	87.06	86.93	86.97	87.08	87.01	86.99	86.96
078	P. syringae pv. tomato DC3000	86.95	86.93	87.06	86.83	86.95	86.79	87.05	87.03	86.73	86.8	86.78	86.88	86.83	86.71	87.07	87.02	86.99	87	86.92	87.1	87.01	86.93	86.88	86.6	86.92	86.89	86.96	86.8	86.79	86.94	86.45	86.91	86.81	86.87	87.02	86.89	86.88	86.84	86.79	86.85	86.87	86.82	86.91	86.89	87.06	87.05	87.09	86.97
079	P. syringae pv. tomato K40	87.2	87.18	87.28	87.02	87.34	87.07	87.16	87.15	87.15	87.11	87.22	87.08	87.04	86.96	87.22	87.08	87.09	87.1	87.11	87.1	87.13	87.23	87.12	86.94	87.14	87.27	87.22	86.91	87	87	86.69	86.95	86.87	86.95	87.11	87.05	86.99	86.99	87.02	87.04	87.05	87.18	87.1	87.16	87.34	87.28	87.27	87.24
080	P. syringae pv. tomato Max13	87.27	87.25	87.33	87.09	87.38	87.04	87.18	87.16	87.18	87.06	87.22	87.1	87.09	86.98	87.23	87.09	87.1	87.1	87.11	87.11	87.16	87.28	87.13	86.89	87.09	87.23	87.16	86.88	86.97	87.04	86.64	86.98	86.9	86.93	87.1	87.04	87.01	87.01	86.98	86.99	87.02	87.17	87.05	87.16	87.36	87.34	87.35	87.29
081	P. syringae pv. tomato T1	87.04	87.03	87.13	86.87	87.09	86.98	87.05	87.02	87.06	87.04	87.11	87.03	87	86.93	87.16	87.01	87.04	87.05	87.06	87.05	87.1	87.15	87.03	86.87	86.98	87.07	86.99	86.91	86.95	86.92	86.65	86.98	86.88	86.92	86.99	86.96	86.98	86.98	86.97	86.99	87	87.07	86.98	87.08	87.14	87.12	87.11	87.04
082	P. syringae pv. tomato NCPPB 1108	86.94	86.96	87.01	86.74	86.96	86.87	87.03	86.99	86.95	86.91	87.01	86.98	86.95	86.83	87.04	86.94	86.95	86.97	86.94	87	87.01	86.95	86.92	86.81	86.91	86.94	86.89	86.85	86.84	86.92	86.55	87.16	87.04	86.81	86.96	86.9	86.91	86.91	86.94	86.96	86.98	86.98	86.94	86.95	87.07	87.07	87.07	87.04
083	P. avellanae CRAFRUec1	87.15	87.17	87.3	86.99	87.33	87.19	87.17	87.15	87.1	87.19	87.21	87.22	87.16	87.09	87.19	87.17	87.17	87.19	87.21	87.17	87.26	87.19	87.15	87.07	87.09	87.18	87.16	86.99	87.06	87.11	86.71	87.05	86.99	87.09	87.17	87.08	87.11	87.09	87.1	87.13	87.15	87.19	87.19	87.09	87.17	87.13	87.15	87.1
084	P. avellanae CRAFRUed2	87.22	87.22	87.34	87.02	87.4	87.2	87.2	87.16	87.17	87.18	87.25	87.25	87.22	87.09	87.22	87.19	87.18	87.19	87.21	87.2	87.27	87.19	87.2	87.04	87.16	87.22	87.19	87.04	87.05	87.11	86.74	87.13	87.04	87.15	87.18	87.09	87.14	87.15	87.12	87.15	87.16	87.26	87.2	87.12	87.23	87.18	87.19	87.16
085	P. avellanae CRAFRUee3	87.27	87.26	87.38	87.08	87.44	87.25	87.22	87.2	87.18	87.2	87.29	87.26	87.23	87.13	87.25	87.18	87.17	87.18	87.2	87.21	87.26	87.17	87.24	87.08	87.19	87.26	87.23	87.09	87.1	87.17	86.81	87.17	87.08	87.17	87.22	87.13	87.17	87.18	87.14	87.17	87.19	87.28	87.26	87.2	87.27	87.24	87.25	87.21
086	P. avellanae PaVt10	87.16	87.16	87.32	86.97	87.35	87.19	87.1	87.08	87.08	87.2	87.2	87.19	87.15	87.1	87.17	87.2	87.14	87.15	87.2	87.11	87.26	87.15	87.15	87.07	87.1	87.22	87.2	86.93	87.04	87.06	86.71	87.03	86.92	87.13	87.12	87.05	87.08	87.09	87.03	87.09	87.11	87.19	87.22	87.11	87.16	87.12	87.14	87.09
087	P. avellanae BPIC 631T	87.32	87.33	87.44	87.18	87.54	87.41	87.32	87.31	87.28	87.35	87.42	87.38	87.36	87.21	87.34	87.34	87.31	87.33	87.35	87.24	87.42	87.37	87.32	87.3	87.25	87.36	87.33	87.08	87.19	87.19	86.91	87.21	87.1	87.22	87.24	87.19	87.3	87.29	87.19	87.24	87.25	87.35	87.3	87.3	87.39	87.33	87.34	87.3
088	P. syringae pv. actinidae CRAFRU8.43	87.14	87.14	87.18	86.96	87.33	87.08	87.11	87.07	87.16	87.15	87.13	87.19	87.15	87.03	87.12	87.12	87.13	87.14	87.17	87.12	87.19	87.07	87.07	87.1	87.06	87.14	87.1	86.96	87	87.02	86.68	87.1	86.97	87.07	87.04	86.98	87.11	87.11	87.13	87.19	87.19	87.1	87.15	87.09	87.17	87.13	87.12	87.16
089	P. syringae pv. actinidae M302091	87.17	87.17	87.22	86.97	87.31	87.16	87.17	87.16	87.17	87.16	87.19	87.25	87.21	87.06	87.17	87.18	87.17	87.18	87.18	87.22	87.19	87.13	87.2	87.12	87.08	87.12	87.09	86.98	87.07	87.05	86.7	87.14	87.03	87.13	87.1	87.06	87.31	87.31	87.24	87.28	87.29	87.26	87.3	87.24	87.14	87.11	87.1	87.11
090	P. syringae pv. actinidae NCPPB 3739	87.14	87.14	87.17	86.97	87.24	87.09	87.19	87.17	87.18	87.13	87.17	87.26	87.21	87.07	87.18	87.15	87.18	87.18	87.18	87.22	87.18	87.11	87.18	87.09	87.05	87.07	87.03	86.92	87.01	86.99	86.72	87.15	86.99	87.08	87.09	87.02	87.3	87.3	87.27	87.28	87.31	87.27	87.36	87.25	87.19	87.13	87.14	87.15
091	P. syringae pv. actinidae NCPPB 3871	87.19	87.17	87.17	87.02	87.28	87.14	87.16	87.14	87.23	87.18	87.21	87.29	87.27	87.08	87.21	87.15	87.2	87.18	87.16	87.25	87.21	87.14	87.23	87.08	87.13	87.13	87.11	86.96	87.05	87.01	86.74	87.19	87.02	87.1	87.11	87.04	87.31	87.3	87.27	87.29	87.33	87.27	87.38	87.31	87.18	87.17	87.18	87.18
092	P. syringae pv. theae NCPPB 2598	87.06	87.09	87.13	86.87	87.28	87.19	87.09	87.09	87.11	87.15	87.15	87.14	87.09	86.96	87.21	87.18	87.12	87.15	87.22	87.11	87.21	87.16	87.14	87	87.05	87.16	87.12	86.91	86.99	86.94	86.69	86.99	86.93	87.02	86.99	86.92	86.99	86.99	86.91	86.93	86.95	86.99	86.98	87.04	87.1	87.09	87.09	87.05
093	P. syringae pv. actinidae ICMP 18804	87.11	87.11	87.19	87.01	87.21	87.06	87.4	87.36	87.19	87.2	87.21	87.26	87.24	87.18	87.25	87.16	87.14	87.13	87.15	87.23	87.19	87.1	87.18	87.07	87.09	87.12	87.1	86.95	87.01	87.02	86.82	87.04	86.98	87	87.2	87.13	87.18	87.18	87.18	87.16	87.18	87.16	87.24	87.16	87.17	87.22	87.22	87.21
094	P. syringae pv. actinidae ICMP 19096	86.86	86.86	86.92	86.75	86.92	86.89	87.05	87.03	86.92	86.95	86.98	86.99	86.98	86.85	86.94	86.93	86.89	86.89	86.89	86.95	86.9	86.81	86.87	86.83	86.82	86.83	86.82	86.82	86.87	86.82	86.63	86.9	86.78	86.73	86.92	86.89	87.03	87.02	86.9	86.88	86.91	86.88	86.96	86.89	86.85	86.9	86.9	86.89
095	P. amygdali pv. morsprunorum M302280	87.22	87.22	87.28	87.07	87.42	87.21	87.27	87.25	87.31	87.26	87.37	87.4	87.35	87.18	87.45	87.29	87.29	87.31	87.34	87.28	87.34	87.38	87.24	87.12	87.11	87.24	87.19	86.99	87.1	87.16	86.75	87.09	87	87.13	87.12	87.08	87.23	87.22	87.17	87.19	87.2	87.31	87.19	87.23	87.4	87.34	87.35	87.3
096	P. cannabina ICMP 2823T	85.95	85.9	86.08	85.78	85.95	85.88	85.71	85.78	85.9	85.84	86.1	85.73	85.71	85.65	86.1	85.74	85.64	85.7	85.81	85.67	85.73	85.97	86.07	85.59	85.76	86.07	85.92	85.4	85.58	85.57	85.29	85.56	85.44	85.45	85.74	85.79	85.62	85.63	85.38	85.42	85.45	85.74	85.54	85.98	86.28	85.96	85.95	85.88
097	P. cannabina ICMP 2823T	86.31	85.85	86.34	86.03	86.4	86.03	85.7	85.95	85.87	85.96	86.31	85.96	85.84	85.5	86.21	85.78	85.85	85.88	85.98	85.58	85.54	86.18	86.35	85.7	85.8	86.41	85.98	85.42	85.62	85.63	85.28	85.62	85.5	85.21	86.03	86.18	85.66	85.64	85.59	85.45	85.58	85.99	85.53	85.96	86.54	85.98	85.96	85.94
098	P. syringae pv. alisalensis ICMP 15200	85.65	85.61	85.69	85.45	85.76	85.5	85.43	85.45	85.59	85.5	85.66	85.34	85.33	85.33	85.59	85.34	85.4	85.44	85.49	85.5	85.5	85.69	85.55	85.32	85.53	85.62	85.53	85.28	85.41	85.39	85.09	85.39	85.32	85.4	85.51	85.46	85.33	85.32	85.3	85.29	85.3	85.49	85.37	85.51	85.76	85.64	85.65	85.57
099	P. syringae pv. coriandricola ICMP 12471	85.6	85.62	85.61	85.44	85.53	85.41	85.75	85.76	85.82	85.39	85.78	85.62	85.59	85.4	85.77	85.44	85.47	85.49	85.51	85.55	85.69	85.69	85.74	85.16	85.71	85.79	85.72	85.22	85.22	85.6	84.87	85.31	85.26	85.15	85.61	85.63	85.33	85.33	85.36	85.38	85.38	85.67	85.56	85.75	85.88	85.71	85.74	85.7
100	P. syringae CC1583	85.81	85.79	85.8	85.61	85.85	85.79	85.84	85.81	85.79	85.79	85.78	85.84	85.81	85.66	85.86	85.77	85.83	85.83	85.82	85.87	85.82	85.83	85.77	85.58	85.79	85.8	85.79	85.81	85.82	85.79	85.49	85.9	85.82	85.82	85.85	85.79	85.74	85.74	85.74	85.73	85.73	85.73	85.74	85.7	85.74	85.75	85.74	85.73
101	P. viridiflava ICMP 13104	85.67	85.67	85.65	85.48	85.74	85.64	85.68	85.7	85.63	85.64	85.62	85.69	85.66	85.52	85.68	85.6	85.66	85.66	85.67	85.7	85.68	85.66	85.59	85.45	85.63	85.65	85.65	85.66	85.66	85.64	85.32	85.73	85.65	85.67	85.72	85.67	85.64	85.63	85.62	85.62	85.64	85.64	85.64	85.61	85.62	85.64	85.68	85.63
102	'P. coronafaciens' pv. atropurpurea ICMP 4457	84.95	84.97	85.11	84.82	85	85.04	85.11	85.11	84.97	85.02	85.03	85.05	85.02	84.89	85.05	85.03	85	85.01	85.01	85.06	85.04	85.07	84.95	84.79	84.9	84.86	84.84	85.03	85.02	85.07	84.71	85.14	85.05	84.93	85.07	85.09	85.23	85.22	85.06	85.07	85.08	85.06	85.03	85	85	84.97	84.99	84.97
103	'P. coronafaciens' pv. porri LMG 28495	85.3	85.32	85.42	85.11	85.47	85.23	85.17	85.22	85.25	85.25	85.4	85.22	85.18	85.14	85.42	85.22	85.21	85.28	85.34	85.15	85.37	85.48	85.25	85.07	85.11	85.29	85.19	84.85	85.03	85.02	84.72	85.1	85.03	84.97	85.16	85.24	85.16	85.16	85.02	85.11	85.13	85.24	85.14	85.27	85.49	85.27	85.3	85.25
104	'P. coronafaciens' pv. porri ICMP 8961	85.25	85.24	85.37	85.08	85.3	85.14	85.15	85.17	85.15	85.19	85.33	85.18	85.15	85.07	85.36	85.14	85.13	85.17	85.27	85.13	85.29	85.32	85.2	85.01	85.08	85.27	85.21	84.87	85.01	85.02	84.69	85.04	84.99	84.93	85.17	85.25	85.09	85.09	84.97	85.04	85.03	85.2	85.06	85.2	85.41	85.23	85.22	85.2
105	'P. coronafaciens' pv. porri LMG 28496	85.41	85.4	85.49	85.27	85.49	85.3	85.24	85.27	85.29	85.21	85.47	85.27	85.25	85.14	85.51	85.28	85.2	85.24	85.31	85.18	85.31	85.6	85.37	85.09	85.13	85.4	85.3	84.95	85.12	85.19	84.81	85.11	85.05	84.96	85.25	85.38	85.19	85.18	85.04	85.07	85.07	85.31	85.13	85.38	85.54	85.31	85.36	85.23
106	'P. coronafaciens' LMG 5060	85.35	85.37	85.46	85.21	85.48	85.34	85.36	85.35	85.36	85.3	85.42	85.38	85.36	85.25	85.45	85.36	85.32	85.37	85.39	85.35	85.41	85.49	85.26	85.14	85.22	85.26	85.22	85.11	85.19	85.29	84.89	85.2	85.12	85.14	85.28	85.33	85.28	85.27	85.21	85.24	85.25	85.35	85.25	85.32	85.51	85.44	85.46	85.38
107	'P. coronafaciens' pv. oryzae 36_1	85.01	85.03	85.1	84.84	85	85.08	85.22	85.21	85.1	85.12	85.12	85.13	85.09	84.99	85.07	85.03	85.03	85.03	85.03	85.07	85.05	85.05	85	84.87	85	84.97	84.96	85.12	85.18	85.19	84.86	85.28	85.17	85.01	85.17	85.18	85.25	85.24	85.1	85.09	85.09	85.07	85.12	85.1	85.04	85.04	85.07	85.03
108	'P. coronafaciens' pv. oryzae ICMP 9088	85.07	85.11	85.11	84.92	85.02	85.1	85.23	85.22	85.13	85.15	85.16	85.17	85.14	85.04	85.12	85.08	85.05	85.06	85.06	85.1	85.08	85.06	85.03	84.93	85.05	85.01	84.98	85.17	85.21	85.21	84.89	85.3	85.2	85.07	85.19	85.16	85.24	85.23	85.12	85.1	85.12	85.09	85.14	85.06	85.09	85.07	85.1	85.07
109	'P. coronafaciens' pv. zizaniae ICMP8921	85.18	85.21	85.27	85.01	85.21	85.13	85.22	85.19	85.16	85.08	85.22	85.17	85.14	85.07	85.15	85.06	84.96	84.99	85.03	85.01	85.07	85.08	85.08	84.92	85.06	85.09	85.04	84.96	85.01	85.08	84.67	85.11	85.06	85.01	85.14	85.18	85	84.99	84.99	84.98	84.99	85.09	85.06	85.11	85.3	85.23	85.23	85.2
110	'P. coronafaciens' pv. garcae ICMP 4323	85.12	85.13	85.18	84.96	85.18	85.2	85.27	85.28	85.16	85.22	85.23	85.22	85.2	85.13	85.15	85.13	85.06	85.06	85.13	85.11	85.13	85.12	85.1	85.04	85.08	85.1	85.08	85.09	85.14	85.2	84.78	85.26	85.15	85.12	85.23	85.21	85.2	85.2	85.16	85.15	85.16	85.14	85.15	85.16	85.28	85.23	85.25	85.2
111	'P. coronafaciens' pv. oryzae 1_6	85.31	85.38	85.46	85.2	85.38	85.35	85.5	85.46	85.41	85.48	85.51	85.43	85.37	85.42	85.3	85.25	85.26	85.33	85.32	85.37	85.27	85.39	85.21	85.14	85.26	85.32	85.19	85.33	85.36	85.47	84.91	85.7	85.6	85.42	85.3	85.5	85.38	85.38	85.37	85.32	85.26	85.36	85.18	85.21	85.68	85.5	85.41	85.45
112	P. tremae ICMP 9151T	86.16	86.15	86.24	85.97	86.17	86.03	86.09	86.06	86.1	86.04	86.22	86.14	86.14	85.96	86.15	86.04	86.04	86.09	86.08	86.04	86.09	86.25	86.07	85.85	85.87	85.92	85.86	85.8	85.81	85.9	85.5	85.89	85.82	85.77	85.94	85.99	86.01	85.99	86	85.99	85.99	86.09	86.05	86.07	86.09	85.98	85.99	85.95
113	P. asturiensis LMG 26898T	82.18	82.21	82.2	82	82.29	82.23	82.33	82.32	82.13	82.27	82.26	82.28	82.26	82.14	82.19	82.25	82.27	82.25	82.26	82.25	82.28	82.19	82.13	82.13	82.18	82.18	82.17	82.17	82.16	82.23	81.91	82.28	82.16	82.25	82.23	82.24	82.2	82.2	82.31	82.31	82.3	82.25	82.25	82.23	82.32	82.35	82.36	82.36
114	P. syringae CC1417	82.28	82.29	82.33	82.14	82.35	82.29	82.45	82.4	82.23	82.32	82.35	82.36	82.35	82.22	82.36	82.26	82.31	82.31	82.31	82.32	82.32	82.24	82.27	82.2	82.28	82.3	82.28	82.27	82.25	82.29	82.01	82.37	82.26	82.25	82.32	82.28	82.31	82.32	82.36	82.35	82.36	82.34	82.3	82.33	82.39	82.39	82.39	82.4
115	P. syringae CC1524	82.32	82.35	82.35	82.2	82.37	82.31	82.51	82.48	82.24	82.32	82.32	82.35	82.32	82.22	82.33	82.3	82.3	82.29	82.29	82.32	82.36	82.25	82.29	82.17	82.25	82.27	82.27	82.24	82.24	82.25	81.95	82.33	82.23	82.21	82.33	82.29	82.33	82.32	82.34	82.34	82.34	82.33	82.32	82.3	82.37	82.38	82.39	82.39
116	P. viridiflava CDRTc14	82.21	82.19	82.25	82.02	82.26	82.16	82.38	82.36	82.08	82.23	82.26	82.2	82.18	82.11	82.2	82.14	82.08	82.11	82.11	82.14	82.22	82.09	82.12	82.08	82.14	82.13	82.08	82.08	82.07	82.11	81.83	82.26	82.11	82.13	82.23	82.16	82.26	82.25	82.3	82.32	82.33	82.28	82.29	82.29	82.35	82.31	82.31	82.31
117	P. viridiflava DSM 6694	82.31	82.31	82.34	82.15	82.35	82.24	82.52	82.51	82.22	82.32	82.35	82.31	82.28	82.23	82.32	82.29	82.23	82.25	82.25	82.31	82.38	82.21	82.24	82.11	82.23	82.23	82.19	82.16	82.14	82.21	81.88	82.24	82.13	82.15	82.28	82.21	82.34	82.35	82.38	82.37	82.39	82.36	82.4	82.33	82.37	82.35	82.36	82.37
118	P. viridiflava UASWS0038	82.35	82.33	82.37	82.2	82.4	82.3	82.54	82.52	82.23	82.35	82.38	82.43	82.41	82.25	82.38	82.32	82.3	82.32	82.33	82.37	82.4	82.28	82.27	82.17	82.32	82.31	82.27	82.22	82.21	82.24	81.98	82.37	82.21	82.23	82.32	82.27	82.32	82.32	82.36	82.35	82.35	82.37	82.36	82.32	82.39	82.37	82.37	82.39
119	P. viridiflava ICMP 2848T	82.32	82.33	82.36	82.15	82.35	82.25	82.53	82.49	82.19	82.33	82.34	82.33	82.32	82.21	82.32	82.24	82.22	82.24	82.23	82.31	82.32	82.19	82.25	82.16	82.22	82.22	82.15	82.13	82.15	82.16	81.89	82.28	82.14	82.14	82.29	82.24	82.36	82.36	82.4	82.38	82.4	82.37	82.37	82.31	82.41	82.38	82.38	82.39
120	P. viridiflava LMCA8	82.39	82.37	82.45	82.24	82.47	82.46	82.68	82.66	82.37	82.48	82.51	82.5	82.47	82.44	82.47	82.4	82.37	82.38	82.38	82.41	82.45	82.33	82.3	82.34	82.4	82.4	82.39	82.36	82.34	82.4	82.08	82.52	82.39	82.39	82.46	82.42	82.5	82.5	82.51	82.49	82.49	82.48	82.45	82.44	82.55	82.52	82.52	82.51
121	P. viridiflava TA043	82.28	82.28	82.34	82.16	82.34	82.23	82.51	82.49	82.23	82.32	82.35	82.33	82.32	82.29	82.3	82.22	82.2	82.23	82.24	82.25	82.32	82.18	82.19	82.13	82.26	82.3	82.27	82.21	82.2	82.18	81.93	82.31	82.19	82.19	82.3	82.24	82.27	82.28	82.35	82.32	82.31	82.32	82.3	82.25	82.4	82.37	82.35	82.37
122	P. viridiflava CC1582	82.33	82.34	82.42	82.2	82.35	82.28	82.48	82.44	82.26	82.33	82.35	82.32	82.29	82.26	82.3	82.23	82.18	82.2	82.21	82.3	82.28	82.2	82.27	82.18	82.29	82.29	82.27	82.25	82.24	82.23	81.98	82.33	82.25	82.25	82.43	82.34	82.35	82.37	82.39	82.37	82.36	82.35	82.37	82.3	82.41	82.4	82.4	82.38
123	P. cichorii ATCC 10857	80.76	80.78	80.72	80.62	80.71	80.64	80.83	80.82	80.48	80.63	80.64	80.52	80.49	80.42	80.67	80.55	80.58	80.56	80.56	80.65	80.61	80.53	80.58	80.49	80.37	80.37	80.34	80.34	80.36	80.37	80.11	80.5	80.39	80.31	80.5	80.49	80.49	80.5	80.48	80.47	80.5	80.46	80.48	80.39	80.65	80.68	80.69	80.67
124	P. cichorii JBC1T	80.84	80.84	80.85	80.77	80.8	80.76	80.93	80.94	80.57	80.71	80.75	80.64	80.65	80.56	80.79	80.66	80.7	80.67	80.6	80.75	80.65	80.61	80.72	80.64	80.44	80.46	80.44	80.36	80.36	80.41	80.21	80.54	80.35	80.34	80.58	80.52	80.62	80.62	80.57	80.57	80.6	80.55	80.58	80.48	80.77	80.82	80.82	80.81
125	P. syringae UB246	78.29	78.32	78.28	78.17	78.18	78.27	78.35	78.34	78.24	78.28	78.29	78.21	78.19	78.22	78.22	78.19	78.22	78.21	78.21	78.27	78.31	78.18	78.22	78.11	78.25	78.24	78.25	78.24	78.22	78.28	78.12	78.4	78.24	78.28	78.28	78.24	78.26	78.26	78.32	78.31	78.33	78.29	78.33	78.3	78.29	78.31	78.32	78.32
126	P. caspiana FBF102T	78.42	78.41	78.39	78.26	78.25	78.35	78.43	78.41	78.3	78.3	78.35	78.33	78.33	78.31	78.32	78.25	78.28	78.3	78.33	78.34	78.37	78.22	78.21	78.12	78.34	78.34	78.36	78.33	78.3	78.41	78.16	78.45	78.34	78.32	78.33	78.3	78.31	78.31	78.34	78.34	78.35	78.33	78.37	78.35	78.29	78.3	78.3	78.29
127	Pseudomonas sp.	78.33	78.33	78.27	78.22	78.23	78.28	78.31	78.3	78.19	78.24	78.25	78.17	78.17	78.17	78.22	78.23	78.2	78.21	78.2	78.23	78.27	78.21	78.18	78.07	78.19	78.19	78.21	78.28	78.27	78.33	78.12	78.46	78.29	78.26	78.28	78.21	78.24	78.24	78.27	78.26	78.28	78.29	78.32	78.25	78.31	78.28	78.28	78.27
128	P. graminis DSM 11363T	77.64	77.64	77.57	77.55	77.54	77.52	77.71	77.73	77.53	77.56	77.59	77.61	77.6	77.58	77.6	77.66	77.62	77.63	77.59	77.7	77.66	77.59	77.44	77.5	77.54	77.54	77.55	77.53	77.57	77.61	77.39	77.69	77.54	77.57	77.65	77.6	77.63	77.63	77.72	77.72	77.73	77.66	77.76	77.61	77.74	77.7	77.7	77.75
129	P. graminis UASWS1507	77.75	77.78	77.81	77.65	77.82	77.73	77.88	77.86	77.8	77.81	77.82	77.74	77.73	77.73	77.74	77.83	77.73	77.73	77.75	77.78	77.78	77.74	77.67	77.59	77.72	77.72	77.67	77.76	77.73	77.8	77.62	77.95	77.71	77.7	77.81	77.82	77.78	77.78	77.8	77.81	77.8	77.78	77.81	77.7	77.76	77.7	77.69	77.7
130	P. lutea DSM 17257T	77.31	77.3	77.3	77.26	77.31	77.33	77.44	77.47	77.28	77.36	77.39	77.35	77.33	77.28	77.34	77.35	77.3	77.29	77.25	77.39	77.35	77.26	77.29	77.23	77.26	77.25	77.27	77.3	77.28	77.32	77.27	77.39	77.29	77.23	77.3	77.33	77.34	77.34	77.38	77.36	77.36	77.36	77.36	77.33	77.37	77.39	77.39	77.37
131	P. abietaniphila ATCC 700689T	77.51	77.54	77.44	77.42	77.43	77.5	77.62	77.61	77.38	77.46	77.45	77.48	77.48	77.46	77.45	77.52	77.51	77.51	77.51	77.53	77.56	77.43	77.4	77.32	77.42	77.38	77.81	77.38	77.4	77.45	77.31	77.55	77.36	77.4	77.42	77.42	77.34	77.34	77.44	77.42	77.44	77.36	77.46	77.37	77.41	77.44	77.45	77.46
132	P. abietaniphila KF701	77.39	77.42	77.43	77.29	77.35	77.44	77.64	77.61	77.38	77.48	77.49	77.44	77.42	77.48	77.42	77.51	77.4	77.4	77.39	77.48	77.52	77.33	77.35	77.38	77.37	77.36	77.59	77.37	77.39	77.44	77.34	77.59	77.36	77.46	77.48	77.47	77.39	77.39	77.49	77.47	77.49	77.4	77.51	77.4	77.5	77.56	77.54	77.56
133	P. abietaniphila KF717	77.35	77.4	77.41	77.28	77.29	77.39	77.59	77.58	77.32	77.43	77.41	77.38	77.36	77.41	77.34	77.42	77.31	77.29	77.29	77.37	77.42	77.22	77.22	77.33	77.34	77.35	77.55	77.28	77.29	77.35	77.24	77.55	77.29	77.45	77.37	77.37	77.29	77.29	77.38	77.4	77.39	77.32	77.41	77.3	77.39	77.45	77.45	77.45
134	P. aeruginosa DSM 50071T	73.98	73.87	73.83	73.83	73.91	73.84	74.05	74.03	73.88	73.9	73.92	73.89	73.86	73.89	73.94	73.83	73.88	73.87	73.89	73.92	73.98	73.84	73.87	73.82	73.9	73.91	73.91	73.9	73.87	73.85	73.78	73.9	73.83	73.9	73.96	73.94	73.9	73.9	73.9	73.9	73.9	73.9	73.88	73.98	73.9	73.91	73.91	73.91
135	P. aeruginosa PAO1	73.86	73.81	73.75	73.74	73.8	73.71	73.96	73.94	73.69	73.72	73.78	73.68	73.69	73.67	73.8	73.69	73.74	73.74	73.73	73.81	73.76	73.67	73.69	73.64	73.7	73.73	73.74	73.71	73.72	73.68	73.66	73.88	73.69	73.72	73.79	73.82	73.8	73.81	73.8	73.82	73.82	73.83	73.83	73.88	73.84	73.85	73.85	73.85
136	P. aeruginosa PA7	73.83	73.81	73.7	73.76	73.8	73.76	73.97	73.97	73.77	73.78	73.74	73.84	73.82	73.77	73.83	73.81	73.85	73.85	73.8	73.9	73.86	73.72	73.68	73.69	73.68	73.72	73.71	73.66	73.7	73.65	73.6	73.81	73.66	73.72	73.75	73.74	73.79	73.8	73.86	73.87	73.85	73.75	73.86	73.81	73.84	73.89	73.89	73.94
137	P. stutzeri ATCC 17588T (AN10)	74.07	73.87	74.03	73.94	73.95	73.97	74.07	74.1	73.92	73.93	73.92	73.8	73.84	73.88	73.86	73.97	73.92	73.92	73.9	73.95	73.97	73.8	73.97	74	73.91	73.87	73.84	73.88	73.94	73.91	73.83	73.94	73.86	73.94	73.98	73.94	73.93	73.93	73.99	74	73.99	73.92	74	73.87	74.06	74.08	74.11	74.14
138	P. stutzeri CCUG 29243	73.86	73.66	73.79	73.68	73.73	73.74	73.79	73.83	73.7	73.67	73.71	73.64	73.67	73.71	73.74	73.75	73.68	73.67	73.63	73.7	73.78	73.64	73.75	73.67	73.65	73.59	73.61	73.62	73.67	73.68	73.53	73.76	73.63	73.72	73.81	73.78	73.72	73.72	73.8	73.76	73.77	73.73	73.75	73.6	73.79	73.79	73.77	73.8
139	P. lutea LMG 21974T	70.71	70.68	70.62	70.59	70.58	70.57	70.63	70.63	70.57	70.54	70.56	70.55	70.55	70.59	70.53	70.55	70.54	70.56	70.56	70.58	70.57	70.55	70.53	70.56	70.53	70.55	70.53	70.54	70.55	70.57	70.43	70.73	70.57	70.49	70.44	70.57	70.5	70.5	70.54	70.51	70.52	70.53	70.56	70.5	70.62	70.62	70.61	70.62
[truncated: 93 more columns]
